# Supplementary material for: An Energy Efficient Thermally Regulated Optical Spectroscopy Cell for Lab-on-Chip Devices: Applied to Nitrate Detection
Source: Micromachines (Basel). 2021 Jul 22;12(8):861. doi: 10.3390/mi12080861 (PMC8399308; doi:10.3390/mi12080861)
Supplement: Supplementary file 1 [file micromachines-12-00861-s001.zip]

Archive with 1 entries (1 files):
- micromachines-1282976-SI.pdf
